# Supplementary material for: Metarhizium fight club: Within-host competitive exclusion and resource partitioning
Source: PLoS Pathog. 2024 Nov 7;20(11):e1012639. doi: 10.1371/journal.ppat.1012639 (PMC11542789; doi:10.1371/journal.ppat.1012639)
Supplement: S1 Data — (XLSX) [file ppat.1012639.s001.xlsx]

## Sheet: A) Blastospores in SDB
Supplementary Table S1a: Blastospore production in 60-h old SDB cultures. Five flasks per condition, three replicates.
																			mean	SE
	Mr 2575 alone			27	26	43	33	31	%	32	36	43	38	60	27	25	39	29	34.9286	2.66583
																						t-value is 5.3235. The p-value is < .00001. The result is significant at p < .05.
	Ma549 alone			57	60	63	74	70	74	39	45	45	71	83	78	47	55	44	60.3333	3.6692
Mr2575 plus Ma549			Mr2575	33	25	25	46	43	27	28	22	24	35	33	47	23	22	24	30.4667	2.25276		The t-value is 6.98482. The p-value is < .00001. The result is significant at p < .05.
			Ma549	55	48	63	71	58	65	45	45	43	58	65	72	44	48	44	54.9333	2.5387
		Ma549 alone versus Ma549 in co-cultures One-tailed test						The t-value is 1.18863. The p-value is 0.122285. The result is not significant at p < .05.
		Mr2575 alone versus Mr2575 in co-cultures						The t-value is 1.64269. The p-value is 0.055816. The result is not significant at p < .05.

## Sheet: B) Raw data for Table 1
Supplementary Table S2: This is the raw data used to compile Table 1 in the manuscript:
	Germination and hyphal length after 16 hours in water, root exudate (RE), yeast extract medium (YEM) or a dichloromethane extract of M. sexta cuticle. Data are broken down by strain (Mr2575 and Ma549)
	Mr2575
			Ungerminated			Germinated						Hyphal length (µm)
									%
	Water		14			2		20	17	18	28	21	15	27	33	8	13	17
			25			2		13	21	16	7	11	7	24	16	16	11	20
			28			1		14	6	8	9	12	22	14	11	20	6	8
			22.3333			1.66667	(5.79% germinated); mean hyphal length 15.42 µm, SE = 1.179 µm
	0.0125% YEM		0			32		35	42	53	33	40	13	26	25	23	32	56
			0			45		45	44	16	40	47	42	55	18	44	45	57
			1			38		54	48	54	61	55	60	51	17	45	34	46
			0.333333			38.3333	(99.14% germinated); mean hyphal length 41.09 µm, SE = 2.3727 µm
	0.0125% RE		18			9		35	20	52	34	53	57	22	18	20	69	19
			17			7		37	41	22	25	61	44	84	24	53	32	26
			13			7		21	34	110	69	85	40	17	17	23	22	20
							(32.5% germinated; mean hyphal length 39.58 µm, SE = 4.061 µm
	0.1% RE		14			11		78	42	40	40	51	52	37	44	81	80	96
			25			30		56	65	85	47	36	43	59	49	38	51	56
			28			17		50	47	83	38	52	31	106	66	36	58	109
			22.33			19.33	(46.4% germinated; mean hyphal length 57.64 µm, SE = 3.648 µm
	Manduca extract		0			34		34	68	83	54	94	65	57	74	82	80	83
			0			33		70	85	63	93	38	74	33	91	77	57	76
			0			42		67	83	74	37	69	73	84	92	78	78	94
						100% germinated; mean hyphal length 71.52 µm, SE = 2.989 µm
	Ma549
			ungerminated			germinated						Hyphal length (µm)
	Water		54			0						NA
			47			0						NA
			63			0						NA
						0% germination
	0.0125% YEM		18			27		12	7	14	17	7	9	15	9	10	14	11
			21			30		5	7	16	19	9	17	6	7	22	13	10
			24			38		13	17	5	8	10	11	9	12	7	14	15
			21			31.6667	61.29% germinated; mean hyphal length 11.42 µm, SE = 0.7449 µm
	0.0125% RE		24			0						NA
			28			0						NA
			29			0						NA
	0.1% RE		24			4		38	43	46	43	33	38	33	45	54	40	52
			20			2		52	41	49	44	35	40	43	29	62	38	43
			25			2		34	45	44	35	38	43	35	42	37	36	50
						10.26% germinated; mean hyphal length 41.81 µm, SE = 1.223 µm
	Manduca extract		0			17		21	42	42	25	52	23	32	36	10	27	32
			0			23		35	24	37	26	22	24	33	31	37	43	28
			0			26		13	26	23	42	7	35	26	47	15	52	38
							100 % germinated; mean hyphal length 30.48 µm, SE = 1.937 µm

## Sheet: C) germination on Arabidopsis
	Time course of germination and hyphal length on Arabidopsis root
	Ma549
			Ungerminated			Germinated						Hyphal length (µm)
	6 hours		107			0
	8 hours		51			31		9	%	9	7	9	7	7	8	12	11	8	7	(37.8% germinated); mean hyphal length 8.83 µm, SE = 0.55 µm
	10 hours		63			54		8	12	17	14	28	14	14	10	17	21	16	17	(46.15% germinated); mean hyphal length 16.58 µm, SE = 2.27 µm
	16 hours		23			83
	Ma2575
			Ungerminated			Germinated
	6 hours		130			0
	8 hours		22			96		16	21	14	7	7	21	9	22	25	9	20	18	(81.355% germinated); mean hyphal length 15.75 µm, SE = 1.85 µm
	10 hours		8			107		10	26	13	26	35	15	25	23	15	16	23	27	(93.04% germinated); mean hyphal length 21.17 µm, SE = 2.11 µm
	16 hours		8			124
								The t-value for hyphal length Ma549 vs Mr2575 after 10 hours is 2.12252. The p-value is .022645. The result is significant at p < .05.

## Sheet: D) growth on PDA
Growth of Ma549 and Mr2575 on PDA plates. Spores were inoculated onto plates 1.5cm or 3cm apart. The radial diameter (mms) of 16 colonies was measured after 5 days
	Individuals seperated 1.5cm
																			mean	SE
Ma549		13	14	13	14.5	12.5	14	12.2	14	13.5	13.5	14	13	12	13	12.5	14		13.29	0.19
Mr2575		16.5	15.5	16.5	17.5	17	17	18	%	17	14	15	17.5	16.5	15.5	17	17.5		16.5	0.27
																					one-tailed t = -9.83		p <0.00001
	Individuals seperated 3 cm
Ma549		16	18	15.5	17	16	18	17	16.5	16	16.4	17.5	16	16.5	15.5	17	15.5		16.52	0.21
Mr2575		22	23.5	22	23	23.5	23	23	21.5	19	21.5	23.5	23	24	22	23	22		22.47	0.3
																					one-tailed t = 16.28 p <0.00001
								one-tailed t test. Mr2575 3cm apart versus Mr2575 1.5cm apart, t = 14.85, p = <0.0001
								one-tailed t-test. Ma549 3cm apart versus Ma549 1.5cm apart, t = 11.5576, p = <0.0001

## Sheet: E) Fig. 2 Drosophila mortality
	Raw mortality data for the Mr-2575 and Ma549 -infected Drosophila. Survival curves from this data are shown below
													Day post-infection (the number of dead flies was determined twice per day)								The Drosophila line tested was DGRP 808; M=Male, F=Female
Drosophila Line	Sex	Replicate	Treatment	0.5	1	1.5	2	2.5	3	3.5	4	4.5	5	5.5	6	6.5	7	7.5	8	8.5	9	9.5	10	10.5	11	11.5	12	12.5	13	13.5	14	Alive
RAL_808	M	1	Mr2575								2	2		2		3		5	1	2	1					2	1					13
RAL_808	M	2	Mr2575										1	3	1	2	1	1	2	4		4		2	1							4
RAL_808	M	3	Mr2575						1				2	4	1	8	2	4	1	2	1		1	2		3	1
RAL_808	M	4	Mr2575							1	1	1		1	2	12	3	2	1	3		1			1		1
RAL_808	M	5	Mr2575									2	3	3	2	10	3	3						2
RAL_808	F	1	Mr2575						%	1		1	1	10	5	4	2	5	2
RAL_808	F	2	Mr2575							1		4	1	9	2	3	1	5						1
RAL_808	F	3	Mr2575							2	1	5	1	9	1	5		2	1	1
RAL_808	F	4	Mr2575									3	2	6	1	3	3	4	1	3		2
RAL_808	F	5	Mr2575									5	2	4	3	10	1	6		2		1		1
RAL_808	M	1	Ma549									1		8	2	8	6	6
RAL_808	M	2	Ma549					1				1		14	3	9	4	1				1
RAL_808	M	3	Ma549											9	3	5	4	2	1	2		1	1	1				1
RAL_808	M	4	Ma549						1			2		12	3	10	6	1	1	1		1				1
RAL_808	M	5	Ma549							1		1		7	4	13	5	2
RAL_808	F	1	Ma549									4	3	14	1	5	1	3
RAL_808	F	2	Ma549									3		17	4	9	1
RAL_808	F	3	Ma549							2		4	2	13	1	7	3		1	1
RAL_808	F	4	Ma549							2	2	4	1	18	1	5		1
RAL_808	F	5	Ma549								2	2	1	11		6	6	1
RAL_808	M	1	mix											3		7	3	5	3	4			2	1								2
RAL_808	M	2	mix							1				4		7	3	5		5	1	2		2		1
RAL_808	M	3	mix											5	2	3	3	7		2	2	2										2
RAL_808	M	4	mix									1	1	4		9	5	2	1	6		3
RAL_808	M	5	mix							2		1		3	1	5	2	7	2	4		2								1
RAL_808	F	1	mix									1	2	7	3	10	4	3	1			2	1			1
RAL_808	F	2	mix									3	1	7	2	10	4	4		1
RAL_808	F	3	mix									1	1	11	3	7	4	6			1	2
RAL_808	F	4	mix							1		3		17	2	8	1			1
RAL_808	F	5	mix							3		1	2	10		11	2	4	1
	M = Male		F = Female

## Sheet: F) Drosophila CFU
Colony forming units in 20 randomly selected living Drosophila infected with Ma549, Mr2575 or mixed infections at the LT50 time point (when 50% of the flies were dead).
	Males						Replicate 1												Replicate 2
																											Mean	SE
	Mr 2575 alone			2	2	4	15	3	0	2	2	4	4			2	5	2	7	2	1	24	3	6	0		4.5	1.25761
									%																					Mr2575 versus Ma549 t-value = 7.00666. p-value < .00001.
	Ma549 alone			157	144	142	41	57	76	145	350	77	95			73	127	152	51	253	152	280	57	162	72		133.15	18.318
Mr2575 plus Ma549			Mr2575	1	1	1	2	1	4	4	5	4	1			2	1	2	2	1	3	1	1	3	2		2.1	0.28928		Mr2575 alone versus Mr2575 in mixed infection with Ma549 t-1.85982. p = .070666 p >.05.
			Ma549	154	133	77	205	249	18	45	45	43	58			165	172	44	48	136	248	163	185	155	84		121.35	16.1697		Ma549 alone versus Ma549 in mixed infection with Mr2575 t = 0.48294. p = .63191. p > .05.
	Females						Replicate 1												Replicate 2
	Mr 2575 alone			1	2	5	5	23	22	5	8	5	3			3	3	4	4	5	4	3	14	10	11		7	1.38412
																														Mr2575 versus Ma549 t-value = 9.1249. p-value < .00001.
	Ma549 alone			216	231	152	242	200	76	231	430	330	109			215	97	403	138	209	217	103	93	204	187		204.15	21.5613
Mr2575 plus Ma549			Mr2575	1	3	13	2	3	4	4	5	4	1			5	2	5	3	5	1	2	3	1	3		3.5	0.59161		Mr2575 alone versus Mr2575 in mixed infection with Ma549 t = 2.32519. p = .025501.
			Ma549	261	160	205	83	210	174	183	319	242	164			211	221	105	77	273	211	198	209	163	68		186.85	14.7707		Ma549 alone versus Ma549 in mixed infection with Mr2575 t = -0.66193. p = .512008.
			Ma549 in males versus Ma549 in females t = 2.50954. p = .016469.
			Ma549

## Sheet: G) Raw mortality data Mr2575
Raw mortality data for the Mr-2575-infected M. sexta caterpillars. Data was broken down per individual in each replicate and spore dose. All caterpillars that died showed signs of infection.
Day	weight				Inversion times (10 replicates each day)									Mean	SE			CFU's in the hemolymph of selected caterpillars within 24 hrs of death (sometimes we miscalculated with Mr2575 and blood samples were taken from caterpillars that died later than we expected or pre-pupated)
Replicate 1																							average
	1.401
1	2.804		1.3	0.94	1.3	1.7	1.93	3.25	%	2.5	1.84	2.5
2	4.008		1.5	3.52	2.4	2.51	1.9	1.52	2.34	2.57	1.64	4.34
3	3.916		9.56	1.4	9.38	1.08	3.67	2.58	3.24	2.34	2.08	3.34		3.867	0.96924		5	6	6	5	4		5.2
	1.248
1	1.616		1.48	1.23	2.08	2.08	1.38	2.85	1.88	1.57	2	1.26
2	2.379		3.43	1.34	1.72	2.34	-2.02	4.93	2	2.02	2.34	2.1
3	2.071		4.53	40.45	44	240	310	If a caterpillar didn’t turn over within 10 min we ceased counting						127.796	61.4954		34	43	35	42	38		38.4
	1.331
1	2.247		0.96	1.21	1.06	1.24	1.82	0.93	1.41	1.48	1.37	1.18
2	3.747		1.23	1.49	1.4	1.73	1.83	1.73	1.52	1.94	1.43	1.67
3	3.801		2.15	3.18	4.05	2.3	2	4.68	2.18	2.73	2.27	2.81
4	3.5943		1.16	1.13	1.68	1.53	2.43	1.31	3.23	1.61	2.28	3.01		1.937			5	3	5	4	3		4
5	3.2328		barely alive
	1.501
1	2.355		1.5	0.8	1.23	1.19	1.04	1	0.93	0.93	1.45	1.34
2	2.592		1.01	1.06	1.14	1.83	1.76	1.1	3.24	2.02	1.13	1.3
3	2.4976		1.88	1.49	1.75	2	1.86	2.88	2.11	2.93	1.98	1.84		2.072	0.1484		3	3	3	4	5		3.6
		dead
	1.3323
1	1.933		1.62	0.93	1.27	1.51	1.25	0.97	1.26	1.83	1.28	1.36
2	3.9609		1.7	1.7	1.28	0.98	1.55	1.27	1.53	1.22	1.26	1.35
3	5.6364		1.33	1.1	1.28	1.33	1.58	1.25	1.3	1.76	1.61	1.05
4	7.1588		4.55	1.2	8.25	2.01	2.4	2.76	0.93	1.15	0.28	1.45					0	0	1	2	0		0.6
5	8.888		1.32	1.46	0.86	0.73	0.76	0.73	1.1	1.25	1	0.92
		pre pupate-stiill alive
	1.2098
day 1	2.5368		1.36	0.95	0.93	1.03	1.5	0.97	1.38	0.95	1.02	1.3
2	3.9045		1.08	1.28	0.6	0.91	0.93	1.2	2.45	1.45	1.03	1.6
3	3.0847		2.26	1.3	1.93	1.05	1.45	1.61	1.57	1.66	0.74	2.81
	1.5367
1	2.4233		1.54	1.24	1.33	1.91	1.57	1.4	1.51	1.18	1.78	1.24
2	3.8856		0.95	1.7	1.27	0.95	1.53	0.81	0.98	1.3	0.9	1.1
3	5.5388		1.54	1.31	2.24	1.38	1.28	1.17	1.58	1.78	1.31	1.747
4	7.2385		0.78	1.1	1.08	1.06	1.78	0.8	0.91	0.87	1.47	1.32					0	0	0	0	0		0
5	8.0025		0.93	1.23	0.9	0.91	2.44	0.9	1.23	1.3	1.51	1.2					0	0	0	0	0		0
			pre pupate
	1.421
1	2.179		1.8	1.4	6.4	1.43	1.43	1.07	2.43	1.53
2	2.95		1.03	2.37	1.26	2.56	2.43	1.16	2.7	1.23	1.94	1.68
3	2.9226		1.55	1.05	1.35	1.6	1.7	1.45	1.37	1.27	1.38
4	2.84		3.81	1.93	3.05	3.57	3.91	1.83	2.41	1.95	4.3	7.05		3.381	0.49908		7	5	4	4	3		4.6
Replicate 2
	1.51
1	2.6867		1	1.11	1.58	1.03	0.83	1.11	1.18	1.5	1.43	2.08
2	3.1874		1.07	1.43	1.63	1.04	1.5	1.66	0.98	1.17	1.1	1.06
3	3.7395		1.68	1.48	1.67	1.21	1.68	1.71	1.45	1.7	1.11	1.36
4	2.9085		10.81	1.83	2.38	1.51	1.91	3.71	2.3	2.88	2.43	3.51		3.327	0.86076		3	5	7	5	5		5
	1.6238
1	2.9373		1.15	1.18	0.75	1.05	2.4	2.13	1.4	0.96	1.04	0.97
2	3.9027		5.16	4.01	1.68	2.48	1.34	>10	0.98	14.43	1.26	1.11
3	3.81		1.34	2.36	1.03	1.38	1.48	1.44	1.47	1.56	1.84	1.54
4	3.46		46.32	94	277									139.107	70.3071		32	27	34	35	28		31.2
	1.9037
1	2.8757		1.15	1.07	1.14	1.16	1.23	1.15	1.48	1	1.34	1.23
2	2.9738		1.81	4.96	2.68	1.37	1.01	1.38	2.8	2.28	1.41	2.18
3	2.8882		0.9	0.97	1.36	0.93	1.01	1.43	0.96	0.77	1.35	2.08
4	2.6704		1.22	1.32	1.3	1.6	2.21	56.77	44.27	135	96	34.52		37.421	14.815		85	83	80	88	84		84
	1.0379
1	1.579		0.88	1.11	1.01	2.3	0.81	0.93	2.33	1.05	0.73	1.6
2	1.899		0.9	1.25	0.98	1.85	1.77	1.27	2.38	0.83	0.88	0.81
3	1.7324		0.68	0.86	0.8	0.86	0.93	0.95	0.74	0.73	1.51	0.84
4	1.495		0.98	1.6	0.83	1.41	0.97	2.4	1.87	0.91	1	0.98		1.295	0.16376		2	3	4	2	3		2.8
	1.2719
1	1.6923		3.3 1	2.15	2.13	2.18	1.5	2	1.25	1.46	2.6	1.2
2	1.508		2.3	0.81	2.37	0.88	1.03	1.38	1.53	0.81	0.87	1.33
3	1.2458		DOESN’T TURN OVER
4			dead
	1.819
1	3.4475		1.24	1.76	0.88	1.33	1.33	1.41	1.9	3.2	1.32	1.18
2	4.8864		1.38	3.83	2.66	1.3	0.93	1.13	1.01	1.35	1.48	1.2
3	6.1128		3.1	1.91	1.34	1.91	1.75	2.13	2.23	2.57	1.9	2.21
4	5.7553		12.2	6.3	24	3.37	1.73	1.23	9.71	21.15	4.27	5.63		8.959	2.51505		9	11	12	13	11		11.2
	1.5375
1	2.4346		1.1	1.56	0.81	1.55	0.96	1.33	1.45	0.94	0.9	0.83
2	4.9695		1.43	3.36	1.15	12.91	5.61	1.63	1.46	2.51	2.95	1.71
3	5.7406		1.73	0.73	1.31	1.73	0.83	0.98	1.18	1.23	0.93	2.23
4	8.1835		22.46	3.66	4.1	1.33	1.23	3.14	2.48	41.98	3.68	3.91		8.797			1	0	0	0	1		0.4
5	8.7396		1.23	0.98	1.2	0.91	1.47	0.83	1.65	0.87	0.8	0.93		1.087			0	0	0	0	0		0
				prepupate
	1.524
1	2.9943		1	1.63	1.78	1.13	1.55	2.2	1.98	1.36	1.13	1.18
2	3.5921		2.07	1.31	1	2.58	1.2	1.88	1.48	2.26	1.88	0.9
3	3.482		1.16	2.56	2.7	1.58	1.44	1.18	1.35	2.41	2.15	2.68
4	3.2766		3.73	9.18	11.26	4.51	1.37	2.13	1.11	1.3	1.48	1.38		3.745	1.14743		7	4	4	3	4		4.4
replicate 3
	1.4235
1	2.7183		1.49	1.06	1.61	0.98	1	1.3	1.41	1.31	1.03	0.81
2	3.7906		1.03	0.83	2.1	1.23	0.76	1.31	1.13	1.18	0.8	1.01
3	4.8532		0.7	1.41	1.3	0.93	0.76	1.15	1.34	1.28	1.1	1.03
4	4.5623		1.72	0.93	1.31	1.56	1.23	1.83	22.71	1.86	3.13	13.86		5.014	2.31549		9	7	7	5	5		6.6
	1.3426
1	1.9899		0.98	1.08	1.08	1.68	0.63	0.93	0.81	0.98	0.9	1.98
2	3.6443		1.28	1.4	1.84	1.35	1.53	1.65	4.97	2.01	4.53	2.88
3	5.8415		1.35	1.07	0.96	1.78	1.67	1.84	1.46	1.36	1.03	1.56
4	6.6102		1.5	1.66	1.6	1.8	1.21	1.4	1.33	1.88	1.56	2.06
5	8.7823		0.7	0.87	1.3	1.24	1.81	1.3	1.23	1.31	1.18	1.41
				prepupate
	1.539
1	2.216		1.33	2.93	1.73	1.68	2.38	1.55	2.08	2.71	1.33	5.83
2	3.399		1.6	1.81	0.88	1.38	1.68	2.05	2.65	2.07	1.91	1.35
3	5.1065		1.08	1.01	0.55	1.96	1.46	1.58	2.12	3.53	2.03	1.42
4	7.1828		2.21	1.21	2.66	1.13	1.51	2.21	2.23	2.46	1.38	1.9					0	0	1	1	0		0.4
5	8.533		1.48	3.68	5.5	1.35	1.77	1.34	1.18	0.84	1.4	1.05					0	0	0	0	0		0
6	9.8076		1.31	3.7	1.43	1.57	34.91	1.16	1.3	1.3	1.54	1.17
					prepupate
	1.738
1	2.9504		0.95	1.7	1.27	0.95	1.53	0.81	0.98	1.3	0.9	1.1
2	4.2492		1.65	0.91	1.37	1.4	3.58	1.06	2.86	1.16	4.34	6.97
3	3.882		2.45	210	135	256
4	3.2264		320
	1.3835
1	2.2272		1.15	0.95	1.78	0.95	1.62	1.72	0.92	1.55	1.12	0.96
2	3.4263		1.27	1.08	1.65	1.38	1.52	1.73	2.45	1.73	1.66	1.15
3	4.7068		5.68	7.45	2.11	3.43	2.22	2.25	3.13	2.21	2.16	7.24
4	4.3131		52.29	2.68	2.34	5.41	2.03	2.01	5.51	3.58	7.84	2.31		8.6	4.89298		13	7	8	10	9		9.4
	1.2283
1	2.0373		0.84	0.81	0.83	0.93	0.83	0.81	1	1.17	1.23	1.08
2	3.0789		0.95	1.7	1.27	0.95	1.53	0.81	0.98	1.3	0.9	1.1
3	4.8712		1.08	0.93	1.21	0.93	1.03	1.2	2.3	12.31	1.8	1.56
4	6.3224		1.33	1.35	1.1	1.47	1.1	1.43	1.17	1.35	1.51	1.78
5	5.9675		0.75	0.6	0.67	0.69	0.79	0.92	0.44	0.74	0.51	0.43		0.654	0.05023		2	0	0	0	2		0.8
	dead
	1.549
1	2.382		0.96	0.91	0.83	1.06	0.78	0.88	0.93	0.96	1.21	1.63
2	3.6769		1.36	1.18	0.97	1.76	0.9	0.93	0.78	0.63	0.81	0.65
3	5.5429		24.85	0.66	0.78	0.85	0.89	0.48	1.16	2.75	1.86	1.85
4	5.347		1.19	0.99	1.83	1.12	1.19	1.09	1.73	2.09	1.75	0.96
5	5.2372		1.3	2.65	1.08	1.33	1.09	1.02	2.06	1.16	1.05	1.09
	1.2432
1	2.3612		1.13	1.13	1.75	1.2	1.6	1.25	1.09	1.18	1.3	1
2	4.8849		1.85	1.1	1.88	4.82	0.93	1.03	0.89	0.85	1.15	1.06
3	6.1083		1.16	1.06	1.35	1.42	0.93	1.15	1.23	1.28	1.16	0.9
4	7.2932		15.18	5.25	1.82	1.36	2.53	1.5	2.35	28.29	2.23	3.66		6.417	2.7573		7	6	7	7	9		7.2

## Sheet: H) Raw mortality data Ma549
Raw mortality data for the Ma549-infected M. sexta caterpillars. Data was broken down per individual in each replicate and spore dose. All caterpillars that died showed signs of infection.
Day	weight				Inversion times (10 replicates)													CFU's in the hemolymph of 15 selected caterpillars within 24 hrs of death
Replicate 1
549 infected														Mean	SE								Mean
	1.7236								%
1	3.2046		1.13	1.55	2.36	1	2.66	1.96	2.58	1.96	3.77	1.91
2	5.0067		2.63	1.83	1.41	6.31	4.13	1.58	3.01	1.77	4.26	1.46
3	4.7146		1.66	0.84	1.78	2.26	1.57	1.78	1.81	1.85	1.83	2.45
4	4.2947		2.8	0.99	1.44	1.07	1.41	1.66	0.83	2.882	0.99	2.25
5	dead
																				41.5	206.4
																				1.276	105
0	1.493																			3.244	202.4
1	2.1963		0.96	0.74	0.65	0.93	1.56	1.83	0.83	0.68	1.01	1.35								1.318	40.8
2	2.2093		1.28	0.6	0.33	1.03	2.23	1.2	1.16	0.76	1.03	1.21								3.102	129.6
3	2.1324		1.27	1.27	2.1	3.81	1.14	1.11	2.3	1.5	1.84	3.92								2.453	56
	dead																			1.116	55.8
																				0.759	36.6
																				1.249	70
	1.9541																			51.305	585.8
1	2.8527		1.24	1.31	0.98	1.02	0.98	1.45	0.88	0.81	1.17	1.24								10.911	259.6
2	2.6726		1.98	1.18	0.97	0.97	0.81	1.35	1.1	0.98	1.47	1.58								1.638	135.6
3	2.645		2.08	3.1	2.11	2.78	2.1	7.12	2.42	2.96	1.68	1.97								3.327	136.6
	dead																			80.4	324.8
																				7.5887	261.2
	1.3667
1	2.1863		0.68	0.79	0.73	1.01	0.85	1.24	0.89	0.76	1.7	0.65
2	3.5797		0.67	0.98	0.75	0.91	0.85	1.07	0.95	1.63	1.03	1.11
3	3.4444		0.66	0.88	0.74	0.67	0.48	0.53	0.65	0.6	0.41	0.43
4	3.3406		17	26	31	142	12	7	15	94	24	47		41.5	13.7		202	221	190	204	215		206.4
	dead weight 2.2101
	1.3554
1	1.8562		0.83	1.2	0.81	1.58	0.96	1.13	0.95	0.94	1.03	0.98
2	1.7873		1.78	1.05	1.64	3.03	1.57	1.47	1.43	1.33	1.18	1.35
3	1.7331		0.76	1.32	0.89	2.02	1.28	1.11	1.21	0.94	1.16	0.95
4	1.5857		1.48	1.55	0.81	1.28	1.01	1.01	1.91	1.25	1.21	1.25		1.276	0.09905		109	92	107	102	115		105
	dead
	1.704
1	2.1668		2.23	1.11	0.84	0.78	1.32	1.27	0.95	0.97	1.22	0.98
2	2.0126		1.06	0.9	1.46	0.91	1.04	1	2.66	1.18	1.05	1.28
3	1.856		1.35	1.03	1.15	1.87	1.3	1.26	0.78	0.91	0.87	1.3
4	1.6312		doesn’t turn over		barely alive
	dead
	1.627
1	2.7193		1.28	1.28	1.38	1.41	1.83	1.37	1.65	1.27	1.8	1.71
2	2.9657		1.04	1.93	2.11	1.18	1.97	1.2	1.48	1.16	1.24	1.58
3	2.8184		1.37	1.9	2.3	2.07	1.96	1.73	3.03	1.53	0.95	1.81
	1.0912
1	1.4031		0.67	0.98	0.75	0.91	0.85	1.07	0.95	1.63	1.03	1.11
2	1.3209		0.38	1.2	0.58	0.97	1.38	1.21	0.93	1.47	0.84	1.2
3	1.181		2.05	0.8	0.83	1.98	0.91	1.43	1.43	1.4	17.7	4.07
	1.9345
1	2.322		0.95	1.63	0.98	2.32	2.15	1.42	0.86	0.85	1.32	1.54
2	3.98		2.33	2.42	1.45	1.58	1.37	1.47	1.74	1.64	2.23	1.32
3	4.424		1.51	8.46	1.56	2.88	1.13	1.38	1.58	1.2	1.66	2.61
4	4.101		1.73	3.21	2.43	2.91	5	3.94	3.23	1.8	2.36	5.83		3.244	0.42413		207	188	203	199	215		202.4
Replicate 2
	1.279 at infec
	1.302
1	2.289		1.42	0.87	0.71	0.95	9.68	0.88	1.06	4.28	0.43	0.98
2	2.2782		1.25	2.45	2.41	2.17	1.34	1.4	1.32	1.4	1.11	2
3	2.2564		1.43	1.86	1.34	1.3	2.5	2.57	2.38	1.67	3.43	1.38
4	2.1789		0.5	0.88	0.98	1.25	1.71	1.85	1.8	1.6	1.36	1.25		1.318	0.13883		42	45	37	41	39		40.8
	1.207
1	1.8684		1.35	1.85	1.41	1.85	1.37	2.83	5.57	1.08	3.27	1.11
2	1.6145		2.5	2.88	2.23	1.66	3.8	1.38	2.57	6.23	1.86	0.98
3	1.5349		1.86	2.93	6.07	1.07	2.05	3.18	4.68	3.48	2.48	3.78		3.158	0.46033
	1.68
1	3.1658		1.61	2.31	3.56	1.26	3.1	2.46	5.16	1.84	1.78	3.81
2	3.988		1.57	1.8	2.68	1.51	2.21	1.81	1.31	1.56	2.01	1.11
3	3.3261		1.18	1.46	1.56	1.38	1.31	1.03	1.58	1.68	1.6	1.06
	1.6222
1	3.04		3.2	2.73	4.2	3.5	3.18	3.88	7.75	6.45	4.48	3.05
2	3.7519		1.88	2.1	9.35	2.15	5.68	4.23	6.11	4.13	10.18	3.03
3	3.7883		2.18	1.06	20.51	2.94	1.47	0.88	10.18	2.93	1.02	2.2
4	2.8553		3.36	1.58	4.08	3.4	2.58	4.78	1.57	6.3	1.7	1.67		3.102	0.5067		126	137	130	131	124		129.6
	1.8232
1	3.1588		0.67	0.67	0.7	1.23	0.63	0.73	0.71	0.75	1.1	0.71
2	4.8985		1.38	8.43	0.88	0.6	0.81	0.9	6.86	3.53	1.07	3.98
3	5.9645		0.61	3.15	3.24	3.41	1.45	4.81	0.78	1.07	0.88	0.95
4	5.9137		1.66	2.4	1.08	8.28	1.32	2.56	1.53	2	2.2	1.5		2.453	0.66496		57	53	55	55	60		56
	1.0337
1	2.0478		0.74	1.1	0.9	0.68	0.98	0.83	1.57	0.83	1.01	0.7
2	3.0362		0.71	1	0.75	0.81	0.75	1.16	1.03	0.8	1.73	0.61
3	4.2118		1.63	1.11	1.18	1.05	1.68	1.58	0.83	0.95	0.87	1.84
4	5.968		1.11	0.93	1	1.38	1.48	0.83	1.03	1.25	1.07	1.08		1.116	0.06332		54	56	66	54	49		55.8
	1.9662
1	3.782		0.78	1.41	5.67	0.93	0.88	0.73	1.46	0.93	1.13	1.2
2	5.5717		1.54	6.5	1.83	1.67	2.12	1.41	1.41	2.97
3	6.4423		1.98	0.63	0.73	0.68	0.58	1.07	0.73	0.91	1	0.75
4	6.683		1.26	0.65	0.66	2.78	12.18	0.93	0.98	0.68	0.97	0.9
5	6.1598		1.82	1.03	1.61	1.37	1.88	2	1.38	1.43	0.78	1.15		1.445	0.12368
	1.1852
1	2.2602		0.73	0.95	1.11	1.36	0.85	0.97	0.9	0.76	0.87	0.83
2	2.2335		1.31	1.14	1.05	0.93	1.36	0.96	1.38	1.05	0.81	0.66
3	2.1		0.71	0.93	0.8	0.86	1.1	0.61	0.83	0.68	1.18	1.3
4	1.839		0.78	0.67	0.63	0.83	0.81	0.91	0.55	0.8	0.7	0.91		0.759	0.03758		34	40	35	36	38		36.6
			dead
Replicate 3
	1.8805
1	3.5103		0.88	0.83	1.03	1.32	1.02	1.13	1.45	1.36	1.09	1.1
2	4.0479		0.95	0.59	0.76	0.66	0.7	0.63	0.53	0.6	0.79	0.69
3	4.39		1.23	1.09	0.98	0.83	0.83	1.12	1.03	0.76	0.69	0.69
4	4.22		1.22	1.38	1.23	1.3	1.03	1.96	1.3	1.1	1.15	0.82		1.249	0.09387		77	72	74	61	66		70
	1.425
1	2.8249		1.13	1.25	1.85	1.82	1.19	1.66	1.13	1.22	1.42	0.95
2	3.5366		0.8	20	25	1.16	0.75	0.83	1.29	1.25	15.3	0.88
3	3.6086		0.95	1.03	1.26	2.5	3.67	1.6	1.12	1.2	5.18	1.22
4	3.4236		4.96	1.63	1.55	2.39	2.197	10	2.72	15	15.71	19.73		7.5887	2.1929		262	254	270	262	258		261.2
	2.247
day 1	3.747		0.98	1.13	1.06	0.95	0.98	0.98	1.18	0.98	1.13	0.78
2	3.801		2.15	3.18	4.05	2.31	2	4.68	2.18	2.73	2.27	2.81
3	3.3943		1.16	1.13	1.68	1.53	2.43	1.31	3.23	1.61	2.28	3.01
4	3.2328		barely alive
	dead
	1.501
day 1	2.335		1.5	0.8	1.23	1.19	1.04	1	0.93	0.93	1.45	1.34
2	2.592		1.01	1.06	1.14	1.83	1.76	1.1	3.24	2.02	1.13	1.3
3	2.4976		1.88	1.479	1.75	2	1.86	2.88	2.11	2.93	1.98	1.84
4	2.4065		38	10.08	1.86	1.1	1.1	3.48	1.23	1.85	8.41	42		10.911	4.95845		278	261	247	262	250		259.6
	1.2098
day 1	2.8368		0.84	1.08	0.81	0.83	0.93	0.83	0.81	1	1.17	1.23
2	3.9045		1.08	1.28	0.6	0.91	0.93	1.2	2.45	1.45	1.03	1.6
3	3.0847		2.26	1.3	1.93	1.05	1.45	1.61	1.57	1.66	0.74	2.81		1.638	0.18718		135	140	131	144	128		135.6
	1.51
day 1	2.6867		1	1.11	1.58	1.03	0.83	1.11	1.18	1.5	1.43	2.08
2	3.1874		1.07	1.43	1.63	1.04	1.5	1.66	0.98	1.17	1.1	1.06
3	3.739		1.68	1.48	1.67	1.21	1.68	1.71	1.45	1.7	1.11	1.36
4	2.9085		10.81	1.83	2.38	1.51	1.91	3.71	2.3	2.88	2.43	3.51		3.327	0.86076		141	130	133	134	145		136.6
	1.6238
day 1	2.9375		1.15	1.18	0.75	1.03	2.4	2.13	1.4	0.96	1.04	0.97
2	3.9027		5.16	4.01	1.68	2.48	1.34	17	0.98	14.43	1.26	1.11
3	3.81		1.34	2.36	1.03	1.38	1.38	1.48	1.44	1.47	1.56	1.84
4	3.46		23	17	33	9	96	15	218	45	37	311		80.4	32.3911		332	321	326	326	319		324.8
	1.9037
day 1	2.8757		1.15	1.07	1.14	1.16	1.23	1.15	1.48	1	1.34	1.2
2	2.9738		1.81	4.96	2.68	1.37	1.01	1.38	2.8	2.28	1.41	2.18
3	2.8882		0.9	0.97	1.36	0.93	1.01	1.43	0.96	0.77	1.35	2.08
4	2.6704		1.22	1.32	1.3	16	2.21	25	32	17	142	275		51.305	28.2195		592	571	580	581	605		585.8
Low dose
Replicate 1
	1.321
day 1	3.6733
2	3.6733		0.84	1.08	0.81	0.83	0.93	0.83	0.81	1	1.17	1.23
3	5.2736		1.53	0.93	1.13	1.61	1.23	2	21	1.86	2.33	6.4
4	7.77		1.32	1.25	1.8	3.32	1.37	2.04	3.18	1.2	2.76	1.08
5	8.242		0.91	2.45	2.21	1.21	1.16	1.81	1.86	1.14	2.48	3.78
			pre pupate		didn’t die
	1.554	at infect
	1.683
1	2.879		0.81	0.86	0.98	1.56	1.77	1.23	1.31	0.91	0.88	1
2	3.542		1.38	1.23	1.77	2.98	1.45	1.4	1.75	0.95	1.01	1.08
3	2.9515		3.5	1.85	1.32	0.98	1.2	0.95	0.91	0.78	0.78	1.41
4	2.911		2.15	1.26	2.4	3.13	2.42	1.94	1.55	1.2	1.68	1.66
5	2.8234		0.96	0.78	0.83	0.97	0.78	1.06	0.68	0.58	0.78	0.57
	1.8922
1	3.16142		0.88	0.37	0.61	0.91	0.74	0.84	0.74	0.45	0.56	0.437
2	4.6794		1.36	0.88	1.08	0.86	1.23	1.16	1.18	1.53	0.9	0.98
3	5.66		0.88	0.9	1.03	1.13	1.35	0.95	1.18	1.2	1.06	1.05
4	5.16		2.26	1.6	1.5	2.08	1.1	0.93	1.04	0.87	1.98	0.91
5	4.6187		1.37	2.78	1.96	0.88	0.87	0.8	2.1	1.1	2.35	5.88
	1.5367
1	3.8856		0.83	1.1	1.56	0.91	1.55	0.96	1.05	1.32	0.94	0.94
2	5.5388		1.54	1.31	2.24	1.38	1.28	1.17	1.58	1.78	1.31	1.747
3	7.2385		0.78	1.1	1.08	1.06	1.78	0.8	0.91	0.87	1.47	1.24
4	8.0025		0.93	1.23	0.9	0.91	2.44	0.9	1.23	1.3	1.51	1.2
5	9.5693		3.24	1.42	0.97	1.37	1.84	2.78	3.17	1.7	1.83	1.47
									prepupated
	1.8336
1	3.3698		0.78	0.73	0.98	1.01	1.5	0.75	1.21	0.88	0.74	1.2
2	3.3559	melanized	2.97	1.18	1.18	4.96	2.2	1.98	1.6	1.83	2.16	1.64
3	3.2592		3.56	0.97	0.58	1.58	1	7.73	1.08	0.8	1.28	1.91
4	3.1303		8.4	2.6	1.26	1.08	0.95	0.86	7.37	1.4	0.6	0.91
5	2.9075		1.53	1.16	0.76	2.683	5.75	1.05	1.1	1.17	1.26	0.88
Replicate 2
	1.715	at infect
	1.672
1	2.342		0.48	0.97	2.38	1.53	1.11	0.78	1.26	1.14	0.95	0.9
2	3.634		1.22	1.32	0.97	1.72	1.12	1.52	1.23	1.5	1.18	1.42
3	5.015		1.38	1.23	1.77	2.98	1.45	1.4	1.75	0.95	1.01	1.08
4	5.003		1.25	2.45	2.41	2.17	1.34	1.4	1.32	1.4	1.11	2
5	4.736		3.85	1.3	2	2.06	0.83	1.41	1.07	2.23	1.33	2.31
	1.272
1	2.5308		1.1	2.93	1.01	0.78	1.3	1.37	0.73	1.07	1	1.54
2	3.4933		1.21	0.66	2.13	1.11	1.2	1.2	2.41	1.2	1.85	1.73
3	3.8834		0.8	0.85	1.31	0.88	0.87	0.95	2.2	1.04	0.97	1.11
4	3.7126		0.8	0.64	0.75	0.91	1.01	0.96	0.71	0.73	1.06	1.36
5	3.4509		1	3.33	1.1	0.98	1.38	1.18	1.08	1	2.17	0.93
	1.7821
1	3.3358		1.07	1.78	1.6	0.91	4.25	1.23	1.93	1.33	1.53
2	4.9202		1.31	1.21	1.04	3.2	1.13	0.83	0.83	0.95	1.21	2.53
3	5.0221		1.18	0.98	0.78	0.71	1.18	1.24	0.81	1.1	1.28	0.88
4	6.1203		0.91	0.83	1.01	0.87	1.4	1.16	1.18	1.06	1.01	1.35
5	5.542		1.36	1.98	2.68	3.38	1.05	2.43	4.5	1.61	2.66	1.25
	1.324
1	2.328		2.2	1.03	1.28	0.88	1.37	1.36	0.92	1.07	1	1.54
2	3.4234		1.21	0.66	2.13	1.11	1.2	1.2	2.41	1.05	1.85	2.05
3	3.7346		0.8	0.85	1.31	0.88	0.87	0.95	2.2	1.04	0.97	1.3
4	3.7126		2.84	1.24	2.26	0.92	1.42	1.78	2.08	0.73	1.06	1.36
5	3.2582		1	3.33	1.1	0.98	1.38	1.18	1.08	1.35	2.17	2.1
	1.624
1	3.0135		1.4	0.9	0.85	0.93	0.88	0.97	1.05	1.06	1.21	1.5
2	4.4532		1.2	0.76	0.99	1.35	1.08	1.34	0.9	1.06	1.35	0.75
3	4.896		0.93	2.32	0.73	0.7	1.25	1.05	0.99	1.1	1.28	0.88
4	5.678		0.91	0.83	1.01	0.87	1.4	1.16	1.18	1.23	1.1	1.3
5	5.281		5.45	>20	4.53	1.23	1.93	7.23	4.2	2.23	3.26	2.37
Replicate 1
High dose
1	1.5908		1.76	1.8	1.16	0.88	1.36	1.26	0.87	1.43	2.05	3.05
2	1.2283		3.23	2.23
	1.481
1	2.083		0.8	0.95	0.8	0.58	0.9	1.18	1.28	1.38	1.13	0.68
2	3.527		1.84	1.51	0.94	0.96	1.13	1.85	2.26	1.75	1.58	0.82
3	3.297		27.32	16.32	8.85	7.82	5.92	13.47	>60	>60	15.29	>60
	1.125 at infection
	1.167
1	2.229		1.27	1.43	2.18	0.95	0.79	1.06	0.83	1.36	1.45	1.44
2	2.302		0.86	1.18	1.19	5.36	1.14	2.05	1.5	3.6	0.85	0.77
3	2.2196			not turning over
	1.044	at infect
1	1.254
2	1.721		1.2	2.28	0.94	0.83	0.65	0.6	0.91	0.71	0.6	0.63
3	1.5731		14.16	18.73	19.76	15.37	11.11	14.75	11.61	7.37	14.43	9.54
	1.9957
1	3.4018		0.7	4.09	1.88	1.78	1.73	5.77	2.58	4.25	1.93	3.71
2	4.1243		2.03	1.25	1.91	7.98	1.47	1.25	3.56	1.55	1.63	0.95
3	3.7763		1.2	1.23	1.21	1.31	0.93	1.11	1.4	1.31	0.97	1.83
Replicate 2
	1.12217
1	1.8032		0.83	0.73	1.25	0.94	1.01	1.27	1.34	1.71	0.95	1.26
2	2.9216		0.93	7.28	2.88	1.26	3.54	1.23	1.98	1	1.15	4.71
3	2.2611		1.7	1.3	1.44	3.13	1.57	1.48	2.47	1.4	1.85	1.11
	1.3658
1	2.3726		1.83	1.74	0.97	1.82	1.58	0.97	0.75	1.03	1.27	1.04
2	2.2582		5.55	27	3.81	1.06	1.78	6.75	1.2	2.06	2.31	1.44
3	1.867		>60	>60	45	>60	37	45	43	>60	>60	33
	1.7706
1	3.2742		1.01	0.98	0.97	0.98	1.86	2.1	0.95	1.92	0.9	0.91
2	3.0958		9.24	1.52	2.65	0.95	1.21	1.2	1.14	0.89	1.16	1.27
3	2.7692		>60	>60	>60	52	19	44	48	39	>60	>60
	1.472
1	2.5821		0.85	0.93	1.04	1.05	0.91	1.05	1.2	0.85	1.32	1.32
2	2.7292		1.06	1.08	4.81	1.21	1	1.95	1.53	2.66	8.96	7.07
3	2.0823		2.13	1.01	1.5	1.63	2.43	2.88	3.23	2.9	2.11	1.47
	1.8491
1	2.4616		0.85	0.93	1.04	1.05	0.91	1.05	1.2	0.85	1.32	1.32
2	2.6404		1.06	1.08	4.81	1.21	1	1.95	1.53	2.66	8.96	7.07
3	2.3427		2.13	1.01	1.5	1.63	2.43	2.88	3.23	2.9	2.11	1.47

## Sheet: I) Weight uninfected Manduca
Raw growth and inversion data for uninfected M. sexta caterpillars. Data was broken down per individual in each replicate. Inversion data is only given for individuals in replicate 1
Replicate 1					Inversion time (10 replicates)
Day	Weight
1	1.71
2	2.744		1.3	1.4	1.7	1.42	0.94	1.21	0.84	0.93	1.06	1.41
3	4.3207		0.71	0.7	0.9	0.75	0.88	1.13	%	1.25	0.91	0.81
3	5.81		0.67	0.54	0.64	1.1	1.54	1.2	0.93	0.93	0.81	1.24
5	8.4733		1.2	0.95	1.2	1.91	1.7	0.77	1	2.53	2.08	2.1
6	11.1315		2.82	1.43	1.53	1.21	1.17	1.62	1.27	1.78	2.1	2.28
1	1.2451
2	2.3222		1.77	1.4	0.8	0.75	1.12	0.93	1.21	1.09	0.88	0.85
3	3.8822		2.05	1.9	1.06	1.05	1.08	0.98	1.3	1.11	1.16	0.8
4	5.6743		1	1.26	3.08	1.18	1.17	0.85	1.18	3.63	1.45	1.38
5	7.5083		2.25	1.4	0.8	1.44	1.58	0.76	0.83	1.11	0.95	1.21
6	9.9923		1.32	1.21	0.97	1.54	1.12	1.52	1.2	1.3	1.18	1.21
1	1.3723
2	2.3272		1.25	1.2	1	0.95	1.13	1.72	1.25	0.9	1.41	1.08
3	4.1829		1.4	1.21	1.24	1.73	0.94	1.3	1.07	1.31	1.09	1.11
4	5.8283		1.32	1.81	1.41	1.5	1.2	1.08	1.26	0.83	0.83	1.23
5	8.2832		2.05	0.93	1.71	1.74	1.23	2.31	1.23	0.75	0.93	1.63
6	10.2337		1.48	1.33	2.08	2.08	1.38	2.83	1.88	1.57	1.26	1.68
1	1.5612
2	2.3452		1.21	1.44	1.93	1.05	1.02	0.95	0.95	1.31	0.9	1.01
3	3.8923		2.23	2.1	1.23	1	1.33	0.98	1.26	0.98	0.95	2.24
4	6.4372		1.24	1.39	1.03	1.05	0.99	1.25	1.21	1.3	2.02	1.25
5	8.4628		2.21	0.93	0.9	0.73	1.04	1.21	1.21	1.05	0.95	1.04
6	10.8344		2.63	2.32	0.94	1.24	0.87	2.21	2	2.15	1.32	1.25
1	1.6233
2	2.3723		2.63	0.95	0.87	0.76	0.94	1.06	0.93	0.85	1.07	0.87
3	3.9923		1.71	1.31	0.95	0.92	1.3	1.2	1.07	0.83	1.02	1.05
4	6.4423		1.08	1.62	0.87	0.75	0.8	0.89	0.93	1.04	1.06	1.35
5	8.5233		2.24	2.52	1.27	0.94	0.68	0.94	1.4	1.06	0.94	1.47
6	10.8923		2.79	1.87	1.05	0.99	1.06	1.32	1.44	1.4	0.95	1.27
Replicate 2
1	1.4523
2	2.3277
3	3.8745
4	6.3528
5	8.5372
6	10.5472
1	1.3452
2	2.3226
3	3.8993
4	6.3924
5	8.7223
6	10.8772
1	1.6003
2	2.5267
3	4.5454
4	6.4555
5	8.3343
6	10.373
1	1.7233
2	2.4272
3	4.2325
4	6.4423
5	8.7243
6	11.2182
1	1.5663
2	2.3723
3	4.1217
4	6.3462
5	8.5729
6	10.5937

## Sheet: J) Summary mortality data
Summary of mortality data for single genotype Ma549-and Mr2575 infected and mixed genotype Ma549 and Mr2575 infected M. sexta caterpillars.
			Mixed infections with Ma549+Mr2575
survival		Replicate 1			Replicate 2			Replicate 3
Day 1		8			10			8	%
2		8			10			8
3		8			10			8
4		7			8			7
5		5			5			4
6		2			2			1
7		1			1			1
			Mr2575
Survival
Day 1		8			8			8
2		8			8			8
3		8			8			8
4		7			6			6
5		3			3			3
6		2			1			2
7		2			1			2
			Mr549
Survival
Day 1
2		9			8			8
3		9			8			8
4		6			7			5
5		1			0			0
6
7
			Mr549 low dose
Day 1
2		5			5
3		5			5
4		5			5
5		5			5
6		1			1
7		1			1
			Mr549 high dose
Day 1		5			5
2		5			5
3		4			5
4		0			0
5
	number surviving
Day 4	22
day 5	14
day 6	5
day 7	3
	out of 26
			# Surviving
		Day	Ma549	Ma549 Low Dose	Ma549 High Dose	Mr2575	Ma549+Mr2575	Control
		3	25	10	9	24	26	5
		4	18	10	0	19	22	5
		5	1	10	0	9	14	5
		6	0	2	0	5	5	5
		7	0	2	0	5	3	5
			out of 25	out of 10	out of 10	out of 24	out of 26	out of 5
			% Survival
		Day	Ma549	Ma549 Low Dose	Ma549 High Dose	Mr2575	Ma549+Mr2575	Control
		3	1	1	0.9	1	1	1
		4	0.72	1	0	0.79	0.85	1
		5	0.04	1	0	0.38	0.54	1
		6	0	0.2	0	0.21	0.19	1
		7	0	0.2	0	0.21	0.12	1

[truncated: 6 more sheets: K) Hypoxia + Nodules, L) Hydrophobicity, M) Fig. 15a, pH optimum PO, N) Fig 15b, PO activity, O) inhibition by DHI, P) sporulation]
